# Supplementary material for: Early bacterial communities in the lower airways and intestines of caesarean section neonates with respiratory disease
Source: Front Cell Infect Microbiol. 2025 Oct 20;15:1562791. doi: 10.3389/fcimb.2025.1562791 (PMC12580351; doi:10.3389/fcimb.2025.1562791)
Supplement: Supplementary file 1 [file Table1.xlsx]

## Sheet: Sheet 1
	Supplementary Table S1: Clinical information of the 21 neonates
Numbering	Maternal Age	Gender	Birth Weight (g)	Gestational age(week)	Gestational age(day)	Delivery mode	新生儿Apgar评分		Risk factors	Positive signs
							1分钟（分）	5分钟（分）
Patient 1	40	Male	3190	35.6	251	Cesarean delivered	10	10	Central placenta previa	The skin is slightly blue and purple, the lips and extremities are obviously cyanotic, the breath sounds of both lungs are slightly thick, and the phlegm sounds scattered are heard.
Patient 2	41	Male	1400	32.2	226	Cesarean delivered	9	10	Pregnancy with hypertension	Slight nasopharynx fan and inspiratory three concave sign can be seen, respiratory sound of both lungs is slightly low, and a little moist rale can be heard.
Patient 3	25	Male	2680	37.3	262	Cesarean delivered	5	8	NO	After stimulation, the crying sound is smooth, the breath sound of both lungs is thick, and a little phlegm sound is heard.
Patient 4	34	Male	2500	38.4	270	Cesarean delivered	7	10	Pregnancy with hyperthyroidism	The skin of the whole body is slightly pale, the mouth is slightly cyanotic, the breath sounds of both lungs are thick, and the phlegm sounds scattered can be heard.
Patient 5	35	Male	2340	35.3	248	Cesarean delivered	9	8	Intrauterine fetal distress	After stimulation, the crying was not smooth, the breath sounds of both lungs were slightly low, and the moist rales could be heard.
Patient 6	32	Male	2370	35.6	251	Cesarean delivered	10	10	Premature rupture of membranes for 11 hours	The skin of the whole body is slightly blue and purple, the mouth is slightly cyanotic, the breath sounds of both lungs are slightly thick, and the moist rales can be heard and scattered.
Patient 7	31	Male	1740	34.2	240	Cesarean delivered	9	10	Hypothyroidism, hepatitis B with great three positive, syphilis	It can be seen that the inspiratory three concave sign, the breath sound of both lungs is slightly thick, and a little moist rale can be heard.
Patient 8	31	Female	2160	34.2	240	Cesarean delivered	9	10	Hypothyroidism, hepatitis B with great three positive, syphilis	It can be seen that the inspiratory three concave sign, the breath sound of both lungs is slightly thick, and a little moist rale can be heard.
Patient 9	36	Female	1380	34.6	244	Cesarean delivered	9	10	Pregnancy with hypertension, severe intrauterine asphyxia	The skin of the whole body is slightly cyan purple, the breathing sound of both lungs is thick, and the moist rale can be heard
Patient 10	33	Female	1890	35.4	249	Cesarean delivered	9	10	Pregnancy with hypertension	The skin of the whole body is slightly blue and purple, the breath sounds of both lungs are slightly thick, and a little phlegm sound is heard.
Patient 11	NA	Female	1560	NA	NA	Cesarean delivered	10	10	Premature rupture of membranes for 2 days	The skin of the whole body is slightly blue and purple, and the limb around the mouth is cyanotic. We can see the three concave signs of the nasal flap and inspiratory. The breath sounds of both lungs are low, and the moist rales can be heard.
Patient 12	34	Female	1660	30.6	216	Cesarean delivered	8	8	Gestational diabetes mellitus	After stimulation, the cry was slightly poor, moaning and spitting were obvious, the right thorax was fuller than the left, and the nasal flap and inspiratory three concave sign could be seen, the breath sounds of both lungs were low, and a little moist rale could be heard.
Patient 13	NA	Female	2900	NA	NA	Cesarean delivered	10	10	Pregnancy with hypertension	The skin and sclera were mildly yellow.
Patient 14	35	Female	3870	38.2	268	Cesarean delivered	10	10	Hepatitis B with small three positive	The skin and sclera were mildly yellow.
Patient 15	36	Female	1440	34.6	244	Cesarean delivered	10	1	Pregnancy with hypertension, severe intrauterine asphyxia	Endotracheal intubation pressurized oxygen under oxygen saturation 89%, slightly worse reaction, oral foam.
Patient 16	42	Male	1760	38.4	270	Cesarean delivered	8	9	Premature rupture of membranes for 6 days	The skin of the whole body is blue and purple, the nasal fan and inspiratory three concave sign can be seen, the breath sound of both lungs is low, and the voice of phlegm can be heard.
Patient 17	37	Female	2030	36.1	253	Cesarean delivered	10	10	Premature rupture of membranes for 16 hours	A little spitting, a little cyanosis around the mouth, a little thick breath sound in both lungs, and a little moist rale can be heard.
Patient 18	NA	Female	2410	NA	NA	Cesarean delivered	10	10	Severe preeclampsia, pregnancy with anemia	There was slight cyanosis at the extremities around the mouth and thick breath sounds in both lungs.
Patient 19	35	Male	3650	36.6	258	Cesarean delivered	9	9	Pregnancy with hypertension	The skin of the whole body is slightly blue and purple, the breath sounds of the lungs are slightly thick, and a little moist rales can be heard.
Patient 20	39	Male	3200	36.6	258	Cesarean delivered	10	10	Gestational diabetes mellitus, hypothyroidism	The skin of the whole body is blue and purple, the extremities around the mouth are cyanotic, moaning and spitting, the thorax is slightly full, the inspiratory three concave sign can be seen, the breath sounds of both lungs are slightly low, and the scattered phlegm sounds can be heard.
Patient 21	32	Male	2800	38.4	270	Cesarean delivered	NA	NA	NA	Cyanosis at the extremities around the mouth, yellowish skin all over the body, thick breath sounds in both lungs.
NA, not available.
